# Supplementary material for: High monocyte to lymphocyte ratio is associated with impaired protection after subcutaneous administration of BCG in a mouse model of tuberculosis
Source: F1000Res. 2018 Jun 27;7:296. Originally published 2018 Mar 8. [Version 2] doi: 10.12688/f1000research.14239.2 (PMC6039926; doi:10.12688/f1000research.14239.2)
Supplement: Flow cytometry raw data — This file contains the data underlying the analysis of the ML ratio and cell subsets in blood, spleen, and lung shown in Figure 1, Figure 2B, Figure S1, Figure S2, and Figure S3. [file f1000research-7-16467-s0000.tgz]

Archive with 1 entries (1 files):
- ce1cdd47-4cc5-480d-89e6-6832dd7b7d65_Dataset_1_revised.xls
