# Supplementary material for: High monocyte to lymphocyte ratio is associated with impaired protection after subcutaneous administration of BCG in a mouse model of tuberculosis
Source: F1000Res. 2018 Jun 27;7:296. Originally published 2018 Mar 8. [Version 2] doi: 10.12688/f1000research.14239.2 (PMC6039926; doi:10.12688/f1000research.14239.2)
Supplement: Flow cytometry raw data — This file contains the data underlying the analysis of the ML ratio and cell subsets in blood, spleen, and lung shown in Figure 1, Figure 2B, Figure S1, Figure S2, and Figure S3. [file f1000research-7-16467-s0000.tgz › ce1cdd47-4cc5-480d-89e6-6832dd7b7d65_Dataset_1_revised.xls]

## Sheet: Sheet0
Mouse strain	Sample	Total events acquired	Events in Single Cells gate	T cells CD3+ (% of single cells)	B cells CD3- B220+ (% of single cells)	Mono_Mac CD3- B220- Ly6G- CD11b+ CD11c low/- (% of single cells)	ML Ratio % Mono_Mac/(% T cells + % B cells)	CD11bint_CD11c+ cells (% of single cells)
129S2	Blood Mouse 1	536000	68278	23.7 %	16.1 %	13.0 %	0.326633
129S2	Blood Mouse 2	237860	83993	19.7 %	13.0 %	11.9 %	0.363914
129S2	Blood Mouse 3	136438	75231	26.3 %	24.1 %	13.9 %	0.275794
129S2	Blood Mouse 4	104138	48640	20.7 %	18.8 %	19.9 %	0.503797
129S2	Blood Mouse 5	248925	72240	23.9 %	23.5 %	15.1 %	0.318565
A/J	Blood Mouse 1	197468	75170	31.4 %	31.1 %	6.66 %	0.10656
A/J	Blood Mouse 2	238352	71660	38.6 %	28.7 %	5.75 %	0.0854383
A/J	Blood Mouse 3	228600	77656	45.7 %	24.7 %	4.81 %	0.0683239
A/J	Blood Mouse 4	76101	30564	45.8 %	19.1 %	4.43 %	0.0682589
A/J	Blood Mouse 5	80040	37984	44.2 %	19.1 %	5.12 %	0.0808847
C57Bl/6	Blood Mouse 1	127806	80881	16.2 %	25.0 %	15.7 %	0.381068
C57Bl/6	Blood Mouse 2	171341	65382	27.3 %	24.8 %	13.3 %	0.255278
C57Bl/6	Blood Mouse 3	140324	72268	18.6 %	29.3 %	15.4 %	0.321503
C57Bl/6	Blood Mouse 4	122717	78432	21.2 %	25.1 %	17.0 %	0.367171
C57Bl/6	Blood Mouse 5	142882	82340	25.3 %	31.6 %	13.9 %	0.244288
DBA/2	Blood Mouse 1	268825	78683	17.6 %	20.4 %	14.9 %	0.392105
DBA/2	Blood Mouse 2	152659	74884	12.6 %	15.8 %	16.8 %	0.591549
DBA/2	Blood Mouse 3	171207	79751	19.5 %	20.2 %	14.7 %	0.370277
DBA/2	Blood Mouse 4	146650	73425	18.9 %	19.3 %	17.7 %	0.463351
DBA/2	Blood Mouse 5	163537	79669	21.8 %	18.9 %	17.6 %	0.432432
129S2	Spleen Mouse 1	363612	229465	25.9 %	55.1 %	1.84 %	0.022716
129S2	Spleen Mouse 2	236908	155004	34.7 %	52.1 %	2.04 %	0.0235023
129S2	Spleen Mouse 3	202849	138577	29.3 %	56.8 %	2.02 %	0.0234611
129S2	Spleen Mouse 4	219199	138769	32.7 %	53.8 %	2.28 %	0.0263584
129S2	Spleen Mouse 5	154227	92696	36.2 %	52.3 %	2.25 %	0.0254237
A/J	Spleen Mouse 1	229732	118107	29.6 %	60.7 %	0.90 %	0.00996678
A/J	Spleen Mouse 2	136840	75534	24.8 %	56.4 %	0.96 %	0.0118227
A/J	Spleen Mouse 3	276793	171349	23.1 %	58.6 %	1.13 %	0.0138311
A/J	Spleen Mouse 4	267470	159534	35.5 %	57.6 %	0.58 %	0.00622986
A/J	Spleen Mouse 5	194704	110782	34.2 %	57.1 %	0.72 %	0.00788609
C57Bl/6	Spleen Mouse 1	427000	283840	27.0 %	63.2 %	1.77 %	0.0196231
C57Bl/6	Spleen Mouse 2	287837	186886	31.5 %	60.4 %	2.17 %	0.0236126
C57Bl/6	Spleen Mouse 3	307818	191854	30.4 %	61.7 %	1.42 %	0.015418
C57Bl/6	Spleen Mouse 4	269412	175878	30.2 %	61.0 %	1.73 %	0.0189693
C57Bl/6	Spleen Mouse 5	493000	277456	25.4 %	60.3 %	1.76 %	0.0205368
DBA/2	Spleen Mouse 1	388489	236677	22.2 %	60.4 %	2.14 %	0.025908
DBA/2	Spleen Mouse 2	392845	236013	21.0 %	59.3 %	1.72 %	0.0214197
DBA/2	Spleen Mouse 3	355500	223995	20.7 %	63.9 %	1.53 %	0.0180851
DBA/2	Spleen Mouse 4	332217	220267	23.8 %	64.4 %	1.62 %	0.0183673
DBA/2	Spleen Mouse 5	296333	181188	23.3 %	64.3 %	1.98 %	0.0226027
129S2	Lung Mouse 1	635000	266416	23.2 %	19.3 %	10.0 %	0.235294	0.29 %
129S2	Lung Mouse 2	588000	253778	22.1 %	20.3 %	11.1 %	0.261792	0.28 %
129S2	Lung Mouse 3	587000	227273	19.1 %	16.2 %	8.69 %	0.246176	0.29 %
129S2	Lung Mouse 4	676000	315400	19.1 %	18.1 %	11.5 %	0.30914	0.25 %
129S2	Lung Mouse 5	601000	246821	24.2 %	16.1 %	10.9 %	0.270471	0.27 %
A/J	Lung Mouse 1	534000	193332	23.5 %	33.9 %	3.40 %	0.0592334	0.14 %
A/J	Lung Mouse 2	316156	108356	20.7 %	28.8 %	4.13 %	0.0834343	0.40 %
A/J	Lung Mouse 3	577000	207096	31.5 %	27.8 %	3.56 %	0.0600337	0.32 %
A/J	Lung Mouse 4	511000	162923	27.0 %	22.1 %	3.44 %	0.0700611	0.44 %
A/J	Lung Mouse 5	448000	142236	29.9 %	21.9 %	3.48 %	0.0671815	0.34 %
C57Bl/6	Lung Mouse 1	585000	260571	18.7 %	32.0 %	6.88 %	0.1357	0.48 %
C57Bl/6	Lung Mouse 2	628000	247478	16.4 %	22.9 %	6.64 %	0.168957	0.75 %
C57Bl/6	Lung Mouse 3	578000	245851	17.6 %	25.3 %	6.92 %	0.161305	0.70 %
C57Bl/6	Lung Mouse 4	517000	204681	17.6 %	26.3 %	5.50 %	0.125285	0.71 %
C57Bl/6	Lung Mouse 5	644000	294865	16.3 %	25.9 %	6.28 %	0.148815	0.75 %
DBA/2	Lung Mouse 1	683000	294437	17.5 %	23.1 %	7.63 %	0.187931	0.30 %
DBA/2	Lung Mouse 2	683000	324675	20.2 %	21.0 %	9.81 %	0.238107	0.29 %
DBA/2	Lung Mouse 3	716000	308001	17.1 %	19.3 %	8.27 %	0.227198	0.28 %
DBA/2	Lung Mouse 4	528000	219339	20.9 %	21.0 %	8.48 %	0.202387	0.39 %
DBA/2	Lung Mouse 5	648000	272799	19.9 %	23.4 %	7.39 %	0.17067	0.31 %
