# Supplementary material for: High monocyte to lymphocyte ratio is associated with impaired protection after subcutaneous administration of BCG in a mouse model of tuberculosis
Source: F1000Res. 2018 Jun 27;7:296. Originally published 2018 Mar 8. [Version 2] doi: 10.12688/f1000research.14239.2 (PMC6039926; doi:10.12688/f1000research.14239.2)
Supplement: Mtb challenge CFU raw data — This files contains the raw data as colony forming units (CFU) of the graphs in Figure 2. [file f1000research-7-16467-s0001.tgz]

Archive with 1 entries (1 files):
- 23d30f42-d120-4685-a035-1b38b8dd55cb_Dataset_2_-_Mtb_challenge_CFU_raw_data.csv
