# Supplementary material for: High monocyte to lymphocyte ratio is associated with impaired protection after subcutaneous administration of BCG in a mouse model of tuberculosis
Source: F1000Res. 2018 Jun 27;7:296. Originally published 2018 Mar 8. [Version 2] doi: 10.12688/f1000research.14239.2 (PMC6039926; doi:10.12688/f1000research.14239.2)
Supplement: Mtb challenge CFU raw data — This files contains the raw data as colony forming units (CFU) of the graphs in Figure 2. [file f1000research-7-16467-s0001.tgz › 23d30f42-d120-4685-a035-1b38b8dd55cb_Dataset_2_-_Mtb_challenge_CFU_raw_data.csv]

Mouse strain	Sample number	Treatment	Colonies counted per 20ul			average counts	dilution	CFU/organ	log10 CFU/organ	Median log10 CFU/organ	Protection
			Triplicate 1	Triplicate 2	Triplicate 3
C57Bl/6	Mouse 1	BCG	2	1	0	1.00	100	25000.0	4.40	4.22	11.42
C57Bl/6	Mouse 2	BCG	2	1	1	1.33	100	33333.3	4.52
C57Bl/6	Mouse 3	BCG	0	0	0	0.00	100	0.0	non detected
C57Bl/6	Mouse 4	BCG	1	1	0	0.67	100	16666.7	4.22
C57Bl/6	Mouse 5	BCG	1	1	0	0.67	100	16666.7	4.22
C57Bl/6	Mouse 1	control	3	2	0	1.67	100	41666.7	4.62	4.77
C57Bl/6	Mouse 2	control	4	6	4	4.67	100	116666.7	5.07
C57Bl/6	Mouse 3	control	2	0	0	0.67	100	16666.7	4.22
C57Bl/6	Mouse 4	control	8	2	6	5.33	100	133333.3	5.12
C57Bl/6	Mouse 5	control	4	2	1	2.33	100	58333.3	4.77
DBA/2	Mouse 1	BCG	4	4	2	3.33	100	83333.3	4.92	5.15	13.60
DBA/2	Mouse 2	BCG	7	5	5	5.67	100	141666.7	5.15
DBA/2	Mouse 3	BCG	26	27	20	24.33	100	608333.3	5.78
DBA/2	Mouse 4	BCG	5	5	2	4.00	100	100000.0	5.00
DBA/2	Mouse 5	BCG	11	9	14	11.33	100	283333.3	5.45
DBA/2	Mouse 1	control	5	4	2	3.67	1000	916666.7	5.96	5.96
DBA/2	Mouse 2	control	3	3	2	2.67	1000	666666.7	5.82
DBA/2	Mouse 3	control	4	4	3	3.67	1000	916666.7	5.96
DBA/2	Mouse 4	control	2	2	0	1.33	1000	333333.3	5.52
DBA/2	Mouse 5	control	7	9	10	8.67	1000	2166666.7	6.34
A/J	Mouse 1	BCG	2	2	0	1.33	100	33333.3	4.52	4.62	23.45
A/J	Mouse 2	BCG	7	4	2	4.33	100	108333.3	5.03
A/J	Mouse 3	BCG	1	2	0	1.00	100	25000.0	4.40
A/J	Mouse 4	BCG	5	2	1	2.67	100	66666.7	4.82
A/J	Mouse 5	BCG	3	2	0	1.67	100	41666.7	4.62
A/J	Mouse 1	control	9	6	8	7.67	1000	1916666.7	6.28	6.03
A/J	Mouse 2	control	5	4	4	4.33	1000	1083333.3	6.03
A/J	Mouse 3	control	24	19	28	23.67	1000	5916666.7	6.77
A/J	Mouse 4	control	6	2	4	4.00	1000	1000000.0	6.00
A/J	Mouse 5	control	3	3	1	2.33	1000	583333.3	5.77
129S2	Mouse 1	BCG	8	2	0	3.33	100	83333.3	4.92	5.18	6.64
129S2	Mouse 2	BCG	8	5	14	9.00	100	225000.0	5.35
129S2	Mouse 3	BCG	6	4	2	4.00	100	100000.0	5.00
129S2	Mouse 4	BCG	10	3	5	6.00	100	150000.0	5.18
129S2	Mouse 5	BCG	15	7	8	10.00	100	250000.0	5.40
129S2	Mouse 1	Control	23	14	21	19.33	100	483333.3	5.68	5.54
129S2	Mouse 2	Control	16	16	10	14.00	100	350000.0	5.54
129S2	Mouse 3	Control	15	9	12	12.00	100	300000.0	5.48
129S2	Mouse 4	Control	9	5	3	5.67	100	141666.7	5.15
129S2	Mouse 5	Control	18	24	31	24.33	100	608333.3	5.78
total volume of homogenate = 5 ml
20ul drops of each dilution were plated in triplicates
