# Supplementary material for: High monocyte to lymphocyte ratio is associated with impaired protection after subcutaneous administration of BCG in a mouse model of tuberculosis
Source: F1000Res. 2018 Jun 27;7:296. Originally published 2018 Mar 8. [Version 2] doi: 10.12688/f1000research.14239.2 (PMC6039926; doi:10.12688/f1000research.14239.2)
Supplement: ELISPOT raw data — This file contains the raw data for the graph shown in Figure 3 [file f1000research-7-16467-s0002.tgz › 9dea93b0-fcfe-456b-96a7-45e8d24ddd85_Dataset_3-_ELISPOT_raw_data.csv]

Spots counted per well
Mouse strain	129S2	129S2	129S2	129S2	129S2	129S2	129S2	129S2	129S2	129S2	A/J	A/J	A/J	A/J	A/J	A/J	A/J	A/J	A/J	A/J	C57Bl/6	C57Bl/6	C57Bl/6	C57Bl/6	C57Bl/6	C57Bl/6	C57Bl/6	C57Bl/6	C57Bl/6	C57Bl/6	DBA/2	DBA/2	DBA/2	DBA/2	DBA/2	DBA/2	DBA/2	DBA/2	DBA/2	DBA/2
Sample (each in duplicate)	Mouse 1	Mouse 1	Mouse 2	Mouse 2	Mouse 3	Mouse 3	Mouse 4	Mouse 4	Mouse 5	Mouse 5	Mouse 1	Mouse 1	Mouse 2	Mouse 2	Mouse 3	Mouse 3	Mouse 4	Mouse 4	Mouse 5	Mouse 5	Mouse 1	Mouse 1	Mouse 2	Mouse 2	Mouse 3	Mouse 3	Mouse 4	Mouse 4	Mouse 5	Mouse 5	Mouse 1	Mouse 1	Mouse 2	Mouse 2	Mouse 3	Mouse 3	Mouse 4	Mouse 4	Mouse 5	Mouse 5
unstimulated (negative control)	84	109	72	87	84	87	71	68	65	65	100	81	294	238	84	85	92	92	68	98	91	90	88	92	93	89	79	74	82	92	103	86	101	77	106	119	102	73	80	84
PPD stimulated	249	213	236	251	214	227	200	191	136	158	127	137	290	267	96	100	190	164	121	145	123	148	156	149	195	207	215	162	196	164	107	122	136	155	233	224	162	159	104	111
Average spots per well (of duplicates)
Mouse strain	129S2	129S2	129S2	129S2	129S2	A/J	A/J	A/J	A/J	A/J	C57Bl/6	C57Bl/6	C57Bl/6	C57Bl/6	C57Bl/6	DBA/2	DBA/2	DBA/2	DBA/2	DBA/2
Sample	Mouse 1	Mouse 2	Mouse 3	Mouse 4	Mouse 5	Mouse 1	Mouse 2	Mouse 3	Mouse 4	Mouse 5	Mouse 1	Mouse 2	Mouse 3	Mouse 4	Mouse 5	Mouse 1	Mouse 2	Mouse 3	Mouse 4	Mouse 5
unstimulated (negative control)	96.5	79.5	85.5	69.5	65	90.5	266	84.5	92	83	90.5	90	91	76.5	87	94.5	89	112.5	87.5	82
PPD stimulated	231	243.5	220.5	195.5	147	132	278.5	98	177	133	135.5	152.5	201	188.5	180	114.5	145.5	228.5	160.5	107.5
Average spots per well - negative subtracted
Mouse strain	129S2	129S2	129S2	129S2	129S2	A/J	A/J	A/J	A/J	A/J	C57Bl/6	C57Bl/6	C57Bl/6	C57Bl/6	C57Bl/6	DBA/2	DBA/2	DBA/2	DBA/2	DBA/2
Sample	Mouse 1	Mouse 2	Mouse 3	Mouse 4	Mouse 5	Mouse 1	Mouse 2	Mouse 3	Mouse 4	Mouse 5	Mouse 1	Mouse 2	Mouse 3	Mouse 4	Mouse 5	Mouse 1	Mouse 2	Mouse 3	Mouse 4	Mouse 5
PPD stimulated	134.5	164	135	126	82	41.5	12.5	13.5	85	50	45	62.5	110	112	93	20	56.5	116	73	25.5
Spot Forming Units per 10e6 cells
Mouse strain	129S2	129S2	129S2	129S2	129S2	A/J	A/J	A/J	A/J	A/J	C57Bl/6	C57Bl/6	C57Bl/6	C57Bl/6	C57Bl/6	DBA/2	DBA/2	DBA/2	DBA/2	DBA/2
Sample	Mouse 1	Mouse 2	Mouse 3	Mouse 4	Mouse 5	Mouse 1	Mouse 2	Mouse 3	Mouse 4	Mouse 5	Mouse 1	Mouse 2	Mouse 3	Mouse 4	Mouse 5	Mouse 1	Mouse 2	Mouse 3	Mouse 4	Mouse 5
PPD stimulated	672.5	820	675	630	410	207.5	62.5	67.5	425	250	225	312.5	550	560	465	100	282.5	580	365	127.5
