# Supplementary material for: High monocyte to lymphocyte ratio is associated with impaired protection after subcutaneous administration of BCG in a mouse model of tuberculosis
Source: F1000Res. 2018 Jun 27;7:296. Originally published 2018 Mar 8. [Version 2] doi: 10.12688/f1000research.14239.2 (PMC6039926; doi:10.12688/f1000research.14239.2)
Supplement: BCG distribution raw data — This file contains the raw data as colony forming units (CFU) for the graph shown in Figure 4. [file f1000research-7-16467-s0003.tgz › 5ba30095-c663-47e3-bc78-e5a841328158_Dataset_4-_BCG_distribution_raw_data.csv]

SPLEENS
Mouse strain	129S2	129S2	129S2	129S2	129S2	A/J	A/J	A/J	A/J	A/J	C57Bl/6	C57Bl/6	C57Bl/6	C57Bl/6	C57Bl/6	DBA/2	DBA/2	DBA/2	DBA/2	DBA/2
Sample	Mouse 1	Mouse 2	Mouse 3	Mouse 4	Mouse 5	Mouse 1	Mouse 2	Mouse 3	Mouse 4	Mouse 5	Mouse 1	Mouse 2	Mouse 3	Mouse 4	Mouse 5	Mouse 1	Mouse 2	Mouse 3	Mouse 4	Mouse 5
Counted CFU per plate	1767	95	121	233	109	701	798	1537	3344	406	215	310	0	not countable	110	244	not countable	1080	210	1614
CFU per organ (assumes half of organ was plated)	3534	190	242	466	218	1402	1596	3074	6688	812	430	620	0	not countable	220	488	not countable	2160	420	3228
LUNGS
Mouse strain	129S2	129S2	129S2	129S2	129S2	A/J	A/J	A/J	A/J	A/J	C57Bl/6	C57Bl/6	C57Bl/6	C57Bl/6	C57Bl/6	DBA/2	DBA/2	DBA/2	DBA/2	DBA/2
Sample	Mouse 1	Mouse 2	Mouse 3	Mouse 4	Mouse 5	Mouse 1	Mouse 2	Mouse 3	Mouse 4	Mouse 5	Mouse 1	Mouse 2	Mouse 3	Mouse 4	Mouse 5	Mouse 1	Mouse 2	Mouse 3	Mouse 4	Mouse 5
Counted CFU per plate	0	0	0	0	0	0	3	7	40	38	0	1	0	7	0	0	2	0	2	3
CFU per organ (assumes half of organ was plated)	0	0	0	0	0	0	6	14	80	76	0	2	0	14	0	0	4	0	4	6
