# Supplementary material for: High monocyte to lymphocyte ratio is associated with impaired protection after subcutaneous administration of BCG in a mouse model of tuberculosis
Source: F1000Res. 2018 Jun 27;7:296. Originally published 2018 Mar 8. [Version 2] doi: 10.12688/f1000research.14239.2 (PMC6039926; doi:10.12688/f1000research.14239.2)
Supplement: Supplementary file 7 [file f1000research-7-16467-s0006.tgz]

Archive with 1 entries (1 files):
- ef89c263-f914-47b8-bdaa-f5329ead8fd0.pptx
